# Supplementary material for: Trivinylphosphine Oxide: Synthesis, Characterization, and Polymerization Reactivity Investigated Using Single-Crystal Analysis and Density Functional Theory
Source: Molecules. 2023 Aug 17;28(16):6097. doi: 10.3390/molecules28166097 (PMC10459575; doi:10.3390/molecules28166097)
Supplement: Supplementary file 1 [file molecules-28-06097-s001.zip]

Archive with 1 entries (1 files):
- molecules-2525054-supplementary.pdf
